# Supplementary material for: First-Trimester Preeclampsia-Induced Disturbance in Maternal Blood Serum Proteome: A Pilot Study
Source: Int J Mol Sci. 2024 Oct 3;25(19):10653. doi: 10.3390/ijms251910653 (PMC11476624; doi:10.3390/ijms251910653)
Supplement: Supplementary file 1 [file ijms-25-10653-s001.zip › Supplementary S1.xlsx]

## Sheet: proteome data
samples	Adipocyte plasma membrane-associated protein	Afamin	Alpha-1-acid glycoprotein 1	Alpha-1-antitrypsin	Alpha-1B-glycoprotein_VAR_018369	Alpha-2-antiplasmin	Alpha-2-HS-glycoprotein	Alpha-2-macroglobulin	Apolipoprotein A-I	Apolipoprotein A-IV	Apolipoprotein B-100	Apolipoprotein C-I	Apolipoprotein C-II	Apolipoprotein C-III	Apolipoprotein C-IV	Apolipoprotein E	Apolipoprotein L1	Apolipoprotein M	Attractin	Beta-2-glycoprotein 1	Beta-Ala-His dipeptidase	Carbonic anhydrase 1	Ceruloplasmin	Cholinesterase	Clusterin	Coagulation factor XII	Complement C1q subcomponent subunit B	Complement C1r subcomponent-like protein	Complement C1s subcomponent	Complement C3	Complement C5	Complement component C9	Complement factor B	Complement factor I	Cystatin-C	Fetuin-B	Fibronectin	Fibulin-1	Gelsolin	Hemoglobin subunit alpha	Hemopexin	Heparin cofactor 2	Hyaluronan-binding protein 2	Ig mu chain C region	Inter-alpha-trypsin inhibitor heavy chain H2	Leucine-rich alpha-2-glycoprotein	L-selectin	Lysozyme C	Metalloproteinase inhibitor 2
1	2.68	648.78	3741.6	32306	1447.4	850.95	232.28	2332.9	55651	1091.2	262.1	9628.3	1055.2	6229.2	84.45	794.03	375.86	518.51	87.86	1312.1	34.57	26.59	4756.4	6.64	999.65	277.29	9.3	100.92	77.66	4488.8	186.79	594.57	2030.4	598	11.36	154.67	263.53	169.93	207.82	651.32	10906	3193.7	151.68	5593.8	1760.2	180.35	39.34	20.69	2.275
2	7.26	1085.1	1784.5	24715	1780.9	1162.4	146.72	1236.3	48584	574.84	375.07	9702.1	1352.2	6772.5	139.5	703.53	645.85	663.66	130.24	1607.3	53.21	50.97	3020.7	7.82	1109.3	442.5	15.92	111.33	85.92	5414.3	257.98	468.3	2400.8	673.54	12.61	79.76	373.8	118.12	139.62	1050.8	13765	4264.8	184.49	5087.7	2479	141.95	37.44	20.8	4.71
3	2.68	683.43	3465.5	32993	1280.9	780.3	181.13	1848.8	53617	513.8	153.83	7686.6	1206.4	4176.3	54.3	546.34	399.32	528.36	84.08	1179.1	30.16	43.23	4710.9	4.12	966.67	245.36	9.44	87.62	59.46	3694.9	179.61	532.04	2003.5	461.04	12.41	108.94	230.64	145.93	182.57	992.12	9392.9	2796.9	130.69	3175.4	1951.6	277.95	53.38	21.17	9.65
4	8.19	518.31	3958.7	33037	1334.9	888.91	163.35	2924.6	50546	1182.8	102.01	8833.4	890.07	4819	53.65	864.16	274.36	452.69	71.16	1366.1	6.54	25.62	3505.5	4.69	916.39	230.08	12.24	95.03	74.23	3137.1	159.29	556.33	1437.4	396.28	19.95	102.4	234.03	182.78	175.39	665.92	10033	2313.2	101.05	5428.6	1937.5	192.31	44.16	25.94	7.36
5	10.35	499.22	2618.4	32638	871.88	945.64	215.84	1489.4	56080	858	253.22	8018.9	830.22	5752.7	100.77	570.95	385	459.44	99.14	1353.2	52.82	15.79	5351.1	6.33	1011.6	407.4	9.45	116.82	80.85	4951.9	221.01	604.49	1769.7	600.46	16.91	195.02	202.6	149.39	198.65	403.46	11371	3797.8	175.76	5385.8	1365	282.23	43.68	19.2	5.23
6	6.21	722.43	2224.1	35012	1385.5	935.17	185.92	1952.6	47372	735.73	158.91	9493.8	630.83	3757.6	49.55	504.74	435.55	603.77	75.59	1296.4	16.42	65.83	3842.2	4.75	981.12	290.15	10.31	100.41	61.26	3670.4	193.96	574.88	1821.9	474.51	13.96	26.15	409.1	145.71	136.4	1661.7	8902.1	2677.6	106.23	5130.1	2235.3	251.45	39.95	15.13	7.07
7	5.68	914.95	1927	38387	1438.1	1040.4	163.17	945.71	47565	562.71	204.52	7497.2	1548.7	4576.6	134.5	735.95	428.93	470.04	101.04	1830.2	20.03	18.07	5046.7	5.28	1063.5	325.85	13.33	97.37	80.96	5395.8	227.93	716.05	2987.1	572.37	17.38	115.48	259.14	142.52	189.65	578.62	12067	3910.7	147.31	1462.9	2160.2	285.22	34.83	24.28	9.75
8	8.67	790.48	4157.2	34592	1678.3	828.9	230.93	1555	63436	756.18	174.38	11294	1158.2	6062	126.12	698.61	773.05	573.01	119.95	1301.3	42.07	16.81	6039.3	9.42	1089.1	442.87	8.78	123.58	87.6	5480.3	234.19	786.07	2489.6	797.1	20.94	201.51	265.65	139.31	175.21	495.95	12516	4335.8	147.71	6344.6	1374.5	223.54	46.63	31.68	6.34
9	5.63	751.18	2449.7	39357	1556.2	813.09	184.87	1537.5	42880	926.99	202.27	6281.8	774.49	4661	115.89	743.66	418.28	424.8	112.07	865.95	38.7	33.32	5677.8	5.98	1119.5	247.38	2.575	98.7	96.01	6121.7	219.25	896.85	3256.1	777.97	24.58	157.88	212.12	98.71	150.25	946.56	13604	4032	143.44	1861.7	1777.9	249.4	36.29	25.13	9
10	2.68	555.98	4772.7	27113	1059.5	819.59	117.5	1762.3	44021	740.13	230.75	5513.8	526.6	2886.1	39.16	548.05	303.76	448.48	91.46	1009.4	24.47	26.32	3097.6	6.3	871.35	236.66	8.97	116.68	64.26	3052.9	181.81	495.25	1817	421.91	20.35	26.15	152.09	124.49	165.6	531.59	9393.5	2192	82.91	5139.2	1624.1	185.95	39.54	15.69	2.275
11	2.68	484.28	3012.7	28596	1359.6	688.42	145.07	1630.4	40613	909.06	164.03	6143.9	752.11	3148	85.86	452.34	348.62	347.03	89.75	1258.8	22.82	41.8	4547.2	5.81	857.71	194.59	7.37	114.08	24.19	4347.6	191.86	258.06	2220.8	498.89	12.64	114.28	179.52	136.18	164.94	1026.7	10257	2221.8	116.21	5414.9	1271.1	207.41	42.74	13.45	4.83
12	6.18	578.44	3885.2	31835	1607.6	1008.5	183.33	2228.5	48663	673.71	195.64	9001.8	1059.5	4578	151.7	656.48	240.51	420.43	87.51	1018.8	53.7	20.19	4215.7	4.95	730.29	206.18	5.58	85.58	70.74	3421.2	192.7	610.39	1831.6	406.33	9.84	126.23	226.73	129.64	151.26	757.11	8434	1758.6	107.49	1618.3	2279.9	241.88	57.55	18.08	2.275
13	8.33	746.74	2722.1	41556	923.67	1083.9	154.82	1588	59576	470.96	349.58	9074.5	1611.8	7064.6	225.2	786.93	515.85	505.63	109.23	723.52	38.9	31.65	5290.3	6.06	1110.4	324.65	12.09	100.22	79.77	4718.1	265.23	658.64	1935.5	598.99	20.58	174.68	261.16	104.35	121.92	783.78	12381	3695.6	161.1	2227.1	2429.2	230.34	38.7	15.84	2.275
14	5.6	551.83	4044	36565	1127.3	908.52	170.35	2091	53718	936.82	222.9	10164	892.56	4504.3	94.48	567.84	323.38	531.22	98.38	1295.2	29.7	38.55	4248.8	5.34	886	165.19	14.03	88.03	69.74	4050	183.87	483.05	1778.9	404.22	4.765	97.25	102.58	105.42	177.83	787.63	10288	2858.4	122.55	2064.1	1886.5	215.04	53.45	25.22	10.25
15	6.34	623.2	3580.4	33446	1386.9	973.24	202.27	2072.9	61158	795.03	140.35	9314.6	1182	4609.1	98.81	866.97	460.98	509.16	109.74	1245.8	36.57	34.12	4353.2	6.64	1029.6	402.57	9.42	89.18	67.21	4955.6	218.98	587.89	2055.3	486.45	16.46	56.1	242.69	144.74	159.5	1641.2	9813.6	2817.3	131.28	4186.1	1892.8	218.61	48.53	15.47	8.61
16	6.99	484.24	3048.8	36456	1190.7	924.83	166.38	2603.9	48153	621.94	191.87	7179.8	721.81	3570.3	44.37	356.66	296.79	469.91	90.01	902.62	28.41	12.41	4337.3	4.03	858.54	158.49	12.6	87.69	69.09	3479.9	171.52	534.31	1648.8	375.11	14.63	118.07	203.57	93.27	177.86	388.87	8774.3	2454.5	110.42	3245.2	1491.2	144.74	45.16	23.04	6.15
17	2.68	453.09	5612.9	35227	1624	827.59	290.04	3484.4	57979	1300.8	129.07	7996.8	825.58	3387.3	41.17	512.91	293.27	613.9	97.2	1200.1	34.7	22.56	4674.2	5.06	989.02	391.97	8.92	74.39	53.7	3786.5	221.14	596.09	2128.8	405.43	15.86	131.95	198.6	265.28	236.39	467.96	9936.4	2492.3	117.42	6100.2	2231.4	210.43	34.6	17.38	6.72
18	2.68	601.28	3038.9	36280	1317.7	876.9	154.17	1320.5	58030	664.85	199.55	7007.5	718.42	3723.3	64.42	427.6	385.39	475.37	77.99	1206.4	28.92	47.1	4606.5	5.75	886.84	304.24	8.58	81.15	70.13	3710.5	187.45	411.6	1825.8	466.36	14.7	169.7	240.42	107.86	149.9	1277	9754.8	2961.4	131.07	1906.9	1674.8	188.78	36.09	15.08	6.53
19	2.68	437.49	2756.8	29152	1407.9	837.64	175.65	1126.3	47732	681.25	170.72	8170.4	1004.6	3650.3	48.75	378.89	687.26	422.5	119.17	1129.1	22.48	44.5	6413.4	6.36	956.09	254.1	10.28	98.45	80.67	4949.9	260.49	791.35	2766.3	607.45	11.12	124.83	221.71	95.6	157.94	962.85	11269	3712.9	124.72	8610.7	1883.6	246.2	35.86	17.09	8.97
20	2.68	594.39	3238	18432	1256.5	876.59	186.23	1918.8	38675	741.14	200.45	8426.1	825.3	4016.1	46.54	724.08	294.84	428.4	77.64	987.38	23.07	22.88	3748.1	5.11	982.98	345.77	6.22	113.63	79.59	3545.2	202.85	615.23	1812.1	427.95	14.02	108.4	270.32	108.99	151.5	567.16	8541.7	2584.2	130.65	1963	1575.1	161.78	29.83	12.32	8.74
21	6.23	534.29	3195.3	33482	1208.4	763.04	138.93	1656.8	57913	954.03	259.61	8027.3	1009.1	5036.1	79.79	501.73	323.46	423.62	90.61	1012.1	39.13	17.74	4787.7	4.36	948.72	293.11	6.58	65.42	71.32	3664.4	207.46	628.4	1925.4	460.53	14.85	138.46	176.53	148.35	183.38	502.41	10092	3401.8	135.61	2599.2	1602.5	222.61	37.64	25.81	6.91
22	2.68	515.6	5002.3	27663	1083.5	667.59	105.1	1435.9	51808	921.9	147.42	9770.4	859.52	4728	82.57	829.23	316.61	526.5	90.65	1118.7	32.96	28.98	3444.7	3.8	941.12	206.03	2.575	65.09	56.16	3336.3	178.89	479.59	1556.8	411.88	12.34	109.44	157.13	110.54	148.38	829.09	9213.9	2630.5	118.92	1903.8	1710.9	191.26	45.09	15.09	6.37
23	6.08	547.39	1844.8	35758	1408.5	771.18	174.09	1917.7	50221	821.94	87.03	6852.7	775.12	4315.3	57.08	528.03	481.73	400.25	93.79	1272	37.74	52.16	4840.6	5.71	951.7	316.2	2.575	86.57	64.28	4430.7	204.83	697.97	1949.1	540.53	18.59	225.77	241.01	136.61	135.75	863.47	9671.6	3120	164.45	3363.7	2092.4	198.75	49.16	14.16	5.71
24	7.42	654.24	2786.7	30178	1707.7	758.44	138.62	1725.4	55399	740.35	148.46	9350.6	465.72	4046.5	107.06	684.74	398.92	457.62	93.99	1322.6	47.24	26.9	4910.1	6.05	929.88	422.3	9.46	114.47	81.41	5376.2	232.3	765.98	2670.4	715.15	17.25	192.31	225.63	141.01	161.48	1106.9	10002	3705	161.57	4221	1939.2	210.61	26.81	24.52	6.63
25	8.22	603.95	3622.6	35855	931.36	1238.3	131.31	1027.7	54956	734.91	265.54	8242.2	777.14	4272.2	40.54	571	398.63	380.38	81.21	1121.1	24.72	24.34	4433.3	2.96	1000.3	334.58	9.61	87.07	84.33	4541.9	208.5	651.74	2046.6	493.33	4.765	147.01	268.76	95.06	104.57	692.24	12016	3444.9	151.19	4632.3	2082.8	258.89	22.99	14.51	7.37
26	5.82	560.88	2781.6	24727	1077.9	1100	86.54	1321.6	41407	1031.3	177.12	7479.2	776.2	3720.9	59.97	543.02	218.85	373.77	67.74	1276.7	17.18	13.76	3004.3	5.22	737.19	168.91	5.29	73.06	51.81	3096.2	183.95	544.9	1505.9	406.43	23.67	26.15	237.9	124.6	176.13	294.22	10968	2198	93.64	3636.1	1736.6	238.2	31.24	12.52	6.34
27	2.68	348.32	4731.3	26847	1168	702.85	170.53	2144.7	46752	1084.2	197.32	8746.3	831.73	3376.3	49.19	445.28	358.5	371.96	79.42	1040.3	6.54	18.19	3260	5.4	846.61	213.65	8.2	87.33	64.04	2981.1	171.5	390.94	1547.8	414.83	25.25	26.15	251.3	117.27	143.94	336.29	9706.8	2346.1	107.89	5345.8	1946.6	228.97	56.9	24.74	12.2
28	2.68	451.68	4150.5	33729	28.905	656.1	139.41	1679.7	39589	350.53	64.38	5514.6	650.34	2681.9	47.21	408.67	384.59	347.57	92.18	1119.1	26.5	50.74	3530.1	3.55	830.99	200.48	2.575	85.56	54.67	3734.2	191.92	543.72	1447	378.14	10.4	93.89	244.63	99.04	153.02	1842.8	9305.7	2688.7	113.64	5067.6	1984.5	228.73	40.84	11.4	17.8
29	2.68	572.03	2933.4	31020	1204.6	899.45	177.18	1210.4	48986	752.82	213.01	9121.2	1015.3	4649.1	70.71	639.8	341.56	437.46	82.68	1224.4	28.5	55.13	4421.1	4.9	900.73	307.74	2.575	76.32	58.71	3887.2	221.04	497.01	1927	444.48	10.44	124.3	229.58	139.71	186.47	1568.7	9874	2252.4	119.52	2928.5	1820.2	184.38	52.32	13.62	11.97
30	7.57	425.73	3356.2	27692	1064.6	784.27	134.06	1355.5	42042	593.24	154.18	6967.9	722.74	3181.1	84.06	349.95	276.75	329.87	86.6	1120.3	15	27.01	2915	6.21	894.64	200.22	9.03	108.08	58.16	3539.8	172.11	448.03	1494.1	409.5	16.66	26.15	224.59	121.72	188.28	564.35	8973.4	2380.9	110.81	5137.4	1642.6	155.25	28.69	10.88	6.34
31	2.68	542.12	3198.6	30571	1231.9	804.25	135.24	2090.4	51747	1326.3	137.92	6052.2	303.23	3074.3	31.12	311.42	270.75	436.02	89.01	756.94	32.99	13.6	3617.9	4.32	985.72	334.53	2.575	100.43	62.01	3802.3	219.96	561.97	1738.9	403.22	12.39	144.61	231.25	137.48	155.31	357.81	8519.7	2622.1	125.3	3409.2	1556.5	255.08	33.97	15.2	2.275
32	5.68	481.2	6986	32005	1307.6	858.54	131.61	2853.7	48957	763.71	185.93	8349.3	899.17	4543.2	94.78	707.14	331.9	475.59	85.31	1424.2	27.39	65.34	4288.5	6.32	906.41	294.1	8.26	96.45	60.92	3687.4	231.08	621.91	1716.9	492.23	12.41	130.09	212.44	201.03	240.85	1576.4	9484	2985.7	118.69	5526.2	1984.1	273.01	34.59	22.3	6.55
33	2.68	702.75	5454.8	36120	1684.5	833.64	244.62	2508.8	66435	991.56	244.53	10050	1156.1	6155.9	129.6	582.78	392.01	529.44	131.81	1413.8	39.85	37.18	5555.2	6.75	1002.4	280.48	11.08	104.65	67.61	4934	234.55	570.97	2273.7	614.92	17.96	174.88	342.15	173.12	216.02	1060.6	11278	4025.4	150.57	4541.5	1369	212.81	45.04	17.44	11.66
34	8.04	755.58	4761.8	31839	1427.5	777.39	137.81	1160.4	60473	1534.1	166.65	10546	1088	5158.9	93.24	745.48	405.85	500.29	88.69	1543.3	57.83	25.83	3930.7	4.93	1146.7	234.55	6.9	77.72	75.99	4608.9	219.17	572.66	2083.1	466.37	20.54	62.81	212.11	127.75	162.43	523	11217	4215.3	142.41	2373.4	2227.5	154.9	26.87	15.39	2.275
35	6.44	765.67	2209.4	32584	1359.9	990.76	165.81	1141.6	48795	767.54	264.92	8742.3	1181.5	4986.7	137.21	461.02	491.36	513.53	110.13	1311.8	37.84	20.21	4523.1	6.62	1120.5	330.15	2.575	105.49	72.79	4005.6	193.33	522.34	2026.5	480.26	14.55	142.3	144.43	126.81	169.59	460.14	9550.6	3071.6	132.76	3964.1	1547.8	216.49	21.19	14.61	6.71
36	2.68	434.63	3424.3	29760	1189.7	760.36	160.46	1725.6	47645	714.98	121.85	7068.9	1127.7	4153.4	108.04	453.54	431.53	488.43	109.14	566.24	36.47	16.73	5041	5.61	1026.8	70.38	6.82	141.82	59.5	3411.1	215.36	639.84	2185.5	474.49	16.71	115.8	165.08	136.27	156.73	390.1	8638.5	2953	118.52	2610.8	2039.4	257.89	41.37	10.83	2.275
37	2.68	487.32	3346.8	28745	1084.2	999.94	148.42	2063.5	44568	960.58	177.74	8123.6	713.78	3347.8	43.75	494.7	153.98	436.34	81.6	1257.4	15.3	50.79	4068.8	3.85	822.6	228.54	8.93	105.89	54.33	3178.2	180.19	492.72	1725.8	425.56	16.92	104.95	176	115.28	190.77	1063.8	8695	2370.1	109.03	3049.9	1851	274.1	33.67	14.53	11.16
38	2.68	400.14	4612	33976	1173.2	810.43	147.66	1929.6	42206	800.75	148.61	7961.7	1013.6	4367.7	70.91	400.01	639.75	531.11	122.62	1373	28.7	22.86	4409.6	5.14	1082.6	298.49	6.4	103.25	61.97	4211.4	201.39	555.36	1913.6	404.7	4.765	150.55	157.88	121.8	163.7	566.13	9592.1	3043.5	114.35	5667.2	1715.8	243.09	55.19	12.48	5.05
39	2.68	376.98	3733.4	32658	1391.4	738.51	122.81	1725	45489	860.98	157.45	9079.4	1230.4	4607.4	154.15	645.6	375.59	448.74	94.92	994.99	26.78	57.64	3824.7	4.44	884.78	299.49	7.19	76.29	69.8	3867.1	197.15	583.76	2141.8	466.44	19.36	96.59	253.38	154.45	179.08	1183.5	9681	2626.3	106.94	1456	1988.2	233.03	49.62	17.18	7.21
40	2.68	453.64	1807.8	29107	1360.7	885.92	145.26	1133.8	46703	961.32	280.61	8827.8	994.02	4748.4	84.89	677.82	587.39	512.25	104.33	1560.2	43.89	39.35	3626	5.21	989.57	355.42	14.76	81.37	85.76	4100.6	221.01	657.51	2199	563.55	11.43	144.08	199.26	105.53	168.28	902.63	10799	2655.3	150.11	4226.7	1583.7	320.34	54.86	29.92	8.29
41	2.68	667.48	2001.3	29742	1389	928.84	168.63	956.59	36252	723.32	252.93	7148.3	1394.3	5318.4	136.34	539.44	369.4	379.7	88.2	1778.1	17.53	25.67	4568.6	4.95	901.62	301.57	5.42	96.88	69.56	4459	216.18	524.32	2066.1	564.21	23.07	141.95	237.35	168.57	189.55	747.86	11410	3387.4	61.9	975.04	1806.4	225.53	36.63	15.87	6.76
42	2.68	437.44	3498.6	28381	1246	908.46	148.4	1564.7	54674	760.95	230.41	7600	865.63	4367.7	99.21	628.8	393.67	475.03	77.41	1606.3	32.26	16.26	3529.5	5.96	1058	189.71	9.98	113.14	84.86	3385	218.77	573.45	2033.1	461.7	24.96	142.86	292.9	133.71	207.51	413.51	10049	2877.6	127.43	5745.4	1819.5	207.49	45.86	28.4	8.66
43	6.39	883.99	3735.7	37471	1675.8	796.7	227.55	1344.4	53604	948.05	159.68	6968.9	900.88	5127	60.59	506.73	592.25	505.76	87.96	1411.7	64.04	31.8	5481.1	6.04	901.11	433.92	5.31	88.08	60.26	4359.5	201.91	547.87	1611.6	580.12	33.49	135.94	319.09	168.83	194.63	980.54	11568	3652.2	170.82	3300.5	2363.1	260.06	75.54	45.26	2.275
44	2.68	476.55	2937.3	24384	1133.8	792.44	137.74	1683.8	45417	953.78	144.57	8459.6	792.79	3550.9	36.72	393.92	297.89	386.23	80.2	1180	6.54	43.75	3027.8	4.92	764.15	254.86	7.01	136.74	60.22	3062.4	193.16	593.84	1533.5	381.59	22.99	91.68	115.02	89.69	199.74	1147.8	9004.1	2127.9	100.78	3935.5	1882.4	198	25.29	17.5	5.05
45	6.85	535.62	2971.8	34596	1654.3	792.84	140.05	1249.9	53907	1107.3	227	8987.5	1012.3	5398.6	257.31	544.17	409.45	404.64	99.31	1155	35.01	11.77	4555.7	4.59	965.44	307.47	2.575	130.95	57.48	4800.5	231.71	643.41	1993	504.92	22.38	137.48	125.35	144.24	140.57	418.87	10419	2873.6	108.16	3986.9	2884.4	244.05	31.18	20.3	2.275
46	2.68	544.46	1870.5	33068	1662.7	720.46	118.38	1680.1	42590	447	283.9	6059.9	906.28	3380.6	69.92	447.89	306.77	403.03	90.95	1174.2	21.89	18.02	4535	4.7	793.55	243.24	8.02	65.01	70.31	3849.3	220.33	586.89	1798.3	407.94	17.04	149.36	127.72	129.74	149.13	562.95	9219.8	2984.9	111.09	1642.1	2699.9	203.6	39	16.71	2.275
47	2.68	527.27	2518.3	32958	1417.1	1011.7	159.6	2540.7	44507	608.7	223.09	6253.2	969.69	4054.7	131.53	447.22	409.75	386.3	79.1	533.95	15.96	56.15	4369	4.54	868.2	379.19	11.31	71.68	75.78	4174.1	180.8	539.52	2091.7	485.79	22.73	100.56	196.82	68.12	135.32	1462.3	10331	2697.3	114.1	1945.8	1890.7	163.06	58.73	13.56	2.275
48	9.66	663.84	5423.8	26260	1070.6	821.6	43.15	2132.2	56487	1251.1	191.72	10989	1472.3	4816	70.57	949.43	360.36	480.94	83.81	1101.8	21.14	22.02	2568	5.75	927.56	139.84	2.575	76.57	75.74	2498.2	193.12	420.86	1117.8	424.52	26.28	26.15	340.85	150.73	123.08	785.67	11940	2034.6	102.75	6853.5	2896.5	172.99	40.69	14.53	2.275
49	7.28	668.69	4791	38041	1435.1	832.08	143.84	1699.2	73782	1016	141.57	9467.6	688.56	2093.4	63.33	554.08	422.21	515.24	118.57	1589	36.08	18.81	5623.7	5.48	999.69	439.65	2.575	96.66	67.24	4921.1	212.05	548.63	2065.3	569.13	22.79	203.01	201.8	132.51	231.22	521.96	12640	4372.1	158.86	5086	1465.8	240.35	61.21	26.37	9.61
50	6.04	788.89	5107.9	37307	1109.7	1034.6	166.7	1242.4	60393	1802.8	251.71	9672.5	1077.5	5033.7	94.4	739.72	499.63	469.66	100.64	1333.3	51.88	32.06	5267.7	7.05	1395.6	295.27	9.47	117.97	104.82	5524.4	260.8	725.64	2345	553.81	25.41	164.74	223.45	198.82	187.35	973.22	13628	4241.1	182.68	3298	3282.1	257.98	47.05	26.97	2.275
LLOQ	5.36	55.3	156.35	88.5	57.81	31.62	30.9	47.07	112.59	30.62	6.87	55.13	8.28	53.25	10.81	11.85	9.61	9.15	3.53	30.33	13.08	5.02	38.82	1.05	4.67	9.04	5.15	2.95	48.38	60.45	6.82	75.16	11.61	118.94	9.53	52.3	43.24	13.05	29.55	7.21	58.66	11.91	4.5	39.46	28.83	50.36	5.01	3.78	4.55
[truncated: 20 more columns]

## Sheet: clinical data
sample	diagnose	screening_results	Age	BMI	PI (MoM)	PAPP-A (MoM)	SBP	DBP	Pregnancy_number	Birth_number	Proteinuria	Erythrocytes	Hemoglobin	Platelet count	ALT	AST	LDH	Creatinin	PlGF	sFlt	sFlt/PlGF	HELLP	IUGR	UtA-PI	UmA-PI	CA-PI	CPR	PE onset	Gestational age at birth	Delivery type	Hospital stay, day	Newborn mass, g	Newborn length, cm	Apgar, 1 min	Apgar, 5 min
1	4	0	35	26	1.5	0.586	150	90	2	1	1.97	8	129	112	13	21	715.8	90.4	41.8	13231	416.14	0	1	1.87	0.82	1.49	1.82	34	34.2	3	6	1758	43	8	8
2	3	1	37	32	1.15	1.167	180	100	5	1	1.3	4.5	136	135	8.2	20.9	395.2	71.5	66	7887	119.46	0	0	1.015	1.02	1.55	1.52	36	36.1	3	6	2840	49	8	9
3	3	0	29	25	0.856	0.65	140	90	1	1	1.5	4	120	154	18	22.4	519.9	82.4	95.7	15962	166.8	0	0	0.76	0.6	1.03	1.72	40	40	3	3	3440	53	8	9
4	3	1	37	28	1.5	1.65	150	100	2	1	0.97	3.4	114	132	19	24	360.9	100.4	107	7102	66	0	0	1.27	0.95	1.94	2.04	36.1	36.6	3	4	2560	46	8	9
5	3	1	37	29	1.4	0.417	150	100	4	4	0.3	3.7	114	298	6.2	15.3	318.9	65.3	119.5	2631	22	0	0	0.87	0.68	1.37	2.01	37.5	37.6	3	3	3286	53	8	9
6	3	0	35	22	1.431	0.5	150	100	1	1	0.7	4.13	129	145	10	13.6	421.3	76.8	121.5	15047	123.84	0	0	0.6	0.95	1.55	1.63	39.1	39.2	1	4	2970	50	7	8
7	3	1	40	53	1.06	0.847	165	100	1	1	0.3	4	114	227	9.8	11.2	426.6	60.4	92.6	12076	174.73	0	0	0.775	1.1	1.82	1.65	37	38.1	2	4	3320	52	8	9
8	3	1	39	35	1.233	0.5	140	90	3	2	3	4.38	118	246	21.8	18.2	463	75.6	47	10091	214.66	0	0	0.895	0.84	1.3	1.55	38.1	38.3	3	5	3040	53	7	8
9	3	1	29	51	1.275	1.437	160	110	1	1	0.3	4.34	121	255	10	9	269.3	87.2	27.18	8068	296.84	0	0	0.585	0.79	1.25	1.56	37.3	38.3	3	5	3040	51	8	8
10	3	1	28	23	1.342	0.637	170	105	1	1	0.7	4.14	104	123	16	16	395.2	77.6	250.5	7858	31.37	0	0	0.81	0.6	1.43	2.38	39.2	39.3	1	4	2935	50	8	9
11	3	0	38	26	1.1	0.699	140	95	1	1	3.16	4.14	127	124	15.6	24.7	525.4	76.4	141.8	14104	99.5	0	1	0.885	0.9	1.11	1.23	35.2	37	1	5	2360	50	8	9
12	3	0	33	24	1.23	1.2	150	95	1	1	2.4	3.2	99	271	21.9	27.7	445	70.2	62	13483	217.5	0	1	1.05	0.81	1.17	1.44	36	37.4	3	8	2130	46	8	8
13	3	0	39	26	0.976	3.5	160	100	3	2	0.36	4.88	162	236	22.4	27	342.5	77.3	87.28	25166	288.3	0	0	1.045	0.98	1.19	1.21	36.1	36.3	2	5	2770	51	8	9
14	3	1	28	26	1.08	0.858	150	90	3	2	0.95	3.9	123	128	20	16.4	301.4	64.3	155.7	8578	55	0	1	0.87	1.12	1.6	1.43	37.4	37.5	3	3	2960	50	8	9
15	3	0	25	25	1.09	0.7	140	90	1	1	1.4	3.8	112	230	12.9	21.6	425.7	73.7	54.65	33811	618.68	0	0	1.14	0.79	1.06	1.34	36.2	37.4	3	5	2418	48	8	9
16	3	1	30		1.3	0.1	170	100	1	1	3.41	3.63	108	168	22.2	24.5	701.5	80.4	29.9	11921	398.83	0	1	1.24	0.95	1.13	1.19	35.1	35.1	3	7	1417	43	8	8
17	3	0	27	20	0.74	0.857	140	90	1	1	1.69	4.3	129	148	27.8	32.1	407.1	108.1	68.45	13215	193	0	0	0.7	0.86	1.24	1.44	37.3	37.5	1	4	2470	48	8	9
18	3	0	31	21	0.7	0.923	150	90	1	1	1.8	3.8	112	205	16.5	21.1	426.6	79.9	128.4	11255	87.6	0	0	0.62	0.85	1.77	2.08	36.4	36.4	1	3	3344	51	8	8
19	2	0	37	35	1.38	0.944	145	90	2	2	0	4.45	117	270	18.9	16.1	367.5	63.8	181.4	4443	35.8	0	0	0.71	0.63	1.4	1.8	70	40.2	1	3	2986	50	8	9
20	1	1	34	25	1.8	1.6	120	80	2	1	0	3.65	101	299	24	24.5	387.8	72.8	153.8	7189	46.74	0	0	0.645	0.85	1.58	1.56	70	37.5	3	4	3886	53	8	9
21	2	0	38	32	0.49	0.86	140	90	1	1	0	4.23	107	219	20	13.8	317	64.9	126.3	3612	28.6	0	0	0.675	0.86	1.5	1.74	70	39.4	2	5	3620	52	8	9
22	2	0	37	29	0.68	1.325	140	90	4	1	0.04	4	120	324	18.1	14.9	309.1	62.8	64	3041	47.5	0	0	0.755	0.78	1.2	1.54	70	39	1	3	3172	52	8	9
23	2	1	29	28	1.2	1.558	150	95	3	1	0.06	8.15	147	245	7.8	14.5	367.5	72	219.4	5980	27.26	0	0	0.585	0.94	1.23	1.31	70	38.4	2	4	3480	51	8	9
24	2	0	37	35	1.1	0.635	157	100	2	2	0.36	4.19	117	343	12	10.8	418.2	49.9	440.5	1099	2.49	0	0	0.845	0.95	1.71	1.8	70	38.2	1	3	3636	54	8	9
25	1	0	33	22	1.2	0.61	105	70	NA	NA	0	4	135	300	7.2	3.7	308.1	35.6	108.2	5009.66	46.3	0	0	0.64	0.95	1.91	1.89	70	40	1	3	3200	49	8	9
26	1	0	44	32	0.964	0.47	115	75	3	1	0	8.5	123	226	14.6	17	85.6	51.3	114	3727.8	32.7	0	0	0.715	0.96	1.75	1.82	70	38.6	2	4	3300	51	8	9
27	1	1	33	28	1.65	1.45	100	70	1	1	0	4.4	126	230	21	17.3	134	55.4	37.2	1116	30	0	0	0.82	0.59	1.61	1.9	70	40.2	1	3	3366	51	8	9
28	1	0	35	22	1.13	2.67	117	80	1	1	0	4	133	213	12.3	7.8	269.2	59.4	33.7	734.66	21.8	0	0	0.845	0.94	1.79	1.8	70	38.4	2	4	2750	50	8	9
29	1	1	31	30	0.814	0.736	120	80	2	1	0	3.9	124	230	30.1	5.5	359.1	40.2	88.5	4071	46	0	0	0.54	1	1.75	1.75	70	38	1	3	3612	52	8	9
30	1	1	36	30	0.82	0.49	115	75	4	4	0	4.4	141	172	25.9	22.4	86.2	50	109.7	1469.98	13.4	0	0	0.68	0.87	2.4	2.8	70	38.2	2	5	2590	48	8	9
31	1	1	38	25	1.3	0.59	120	85	1	1	0	3.9	286	286	27.4	18.6	351.4	60.4	37.2	796.08	21.4	0	0	0.8	0.89	1.56	1.75	70	38.4	3	5	2782	50	8	9
32	3	1	29	21	1.35	0.655	160	90	1	1	3.88	3.9	105	246	21.2	32	426.6	100	116	11986	103	0	0	0.595	0.72	1.62	2.25	38.5	38.5	3	5	3310	50	8	9
33	1	0	32	36	0.7	0.868	130	85	1	1	0	4.6	119	261	33	17.9	108.3	36	79.5	3895.5	49	0	0	0.79	0.84	1.73	1.73	70	38.2	1	4	3680	52	8	9
34	4	1	39	27	2	0.9	170	110	3	3	1.16	3.7	120	220	10.6	21	300	90	46	14607	316.65	0	1	1.345	1.7	1.54	0.9	32	32.1	3	6	1350	41	7	8
35	2	1	38	29	1.09	0.71	145	90	1	1	0	4.9	141	289	16.2	21.2	408.2	61.9	94.4	5168	54.7	0	0	0.89	0.56	1.39	2.48	70	39	1	3	3410	53	8	9
36	3	1	40	23	0.812	2.33	160	105	3	3	0.27	3.9	130	191	20.7	32.8	364.4	88.3	127.4	14131	110.9	0	0	0.7	1.08	1.15	1.06	37.1	37.5	2	5	2740	47	8	9
37	2	1	36	29	1.194	0.83	150	95	3	2	0	4	130	233	14.8	21.1	384.8	71.4	143.8	7763	54	0	0	0.485	0.69	1.35	1.96	70	39.2	1	3	3330	52	8	9
38	1	0	25	22	1	1.2	130	87	3	2	0	9.1	126	273	95	25.5	271	64.8	94.6	2563.66	27.1	0	0	0.615	0.84	1.25	1.49	70	38.4	1	3	3290	53	8	9
39	1	1	35	29	1	1.52	127	85	1	1	0	9.3	137	201	24	19.7	346.9	66.7	31	883.5	28.5	0	0	0.63	0.62	1.19	1.92	70	40.5	1	3	3825	54	8	9
40	4	0	32	30	1.25	0.45	NA	NA	2	2	2.85	4.2	119	214	15	17	370.4	64.7	25.8	9048	350.8	0	0	1.23	1.65	1.31	0.79	30.1	31.3	3	6	1200	39	7	7
41	3	1	34	28	1.2	1.17	160	95	1	1	7.3	4.1	116	257	15	13.6	444.6	77.7	39	5216	133.6	0	0	0.97	0.84	1.6	1.9	34.6	35.4	2	5	2582	48	8	9
42	4	1	41	25	0.98	0.644	170	110	1	1	3	9.3	99	236	28.4	21.6	449.8	89.5	25.6	11068	431.6	0	1	1.5	1.7	1.6	0.94	25	28.2	3	8	920	35	7	7
43	4	1	37	24	1.18	0.462	160	110	5	1	1.36	4.4	140	359	93	53	351	74	22	10953	488.7	0	1	0.985	2.89	1.8	0.37	32.3	32.4	3	5	1190	37	7	8
44	4	0	35	22	1.2	1.04	160	110	1	1	2.4	4.2	128	178	57.6	59.5	454	102.5	42	26957	636	0	1	1.345	1.12	1.76	1.57	29.6	30.4	3	7	1230	35	7	8
45	1	0	42	26	0.885	3.1	120	75	6	2	0	3.6	111	390	20	13.9	219.7	46	103.6	2693.6	26	0	0	0.59	0.78	1.67	2.14	70	38.6	1	3	3246	52	8	9
46	3	0	35	22	0.4	1.03	140	90	2	2	1.1	4.3	110	300	15.6	23.5	581.8	80.9	51	10602	208	0	0	0.61	0.82	1.31	1.6	37	38.2	2	5	2940	49	8	9
47	4	1	30	26	1.4	0.838	150	90	1	1	2.79	4.07	132	167	49.1	33.2	514.6	89.4	22.2	14137	636.23	0	1	1.515	1.73	2.36	1.36	27.2	29.4	3	9	900	32	6	7
48	4	1	38	22	1.25	2.9	150	110	3	1	0.8	4.36	130	88	352	282	1680	90	109	5848	53	1	1	1.4	1.66	1.6	1.21	31.3	31.3	3	9	1490	40	5	7
49	3	1	32	32	0.64	0.5	140	90	2	2	0.27	4	108	273	12.4	15.6	422	83	48	5500	114.46	0	0	0.69	0.96	1.52	1.55	37.6	38.1	1	3	3518	54	8	9
50	1	0	30	37	1	1.3	135	90	5	3	0	4.4	133	247	13	4	264.9	44	52.9	872.85	16.5	0	0	0.5	0.86	1.6	1.78	70	39	2	4	3042	50	8	9

## Sheet: statistics
Proteins	Median	Q1	Q3	SD	CV
Adipocyte plasma membrane-associated protein	5.615	2.68	6.7475	2.38471	48.1817
Afamin	553.905	484.25	668.388	148.595	25.1572
Alpha-1-acid glycoprotein 1	3351.5	2763	4123.88	1146.66	32.7927
Alpha-1-antitrypsin	32648	29118.2	35173.2	4453.91	13.8818
Alpha-1B-glycoprotein_VAR_018369	1326.3	1142.35	1433.2	288.259	22.1998
Alpha-2-antiplasmin	835.64	786.312	933.587	125.871	14.4639
Alpha-2-HS-glycoprotein	157.21	138.697	176.798	40.877	25.4225
Alpha-2-macroglobulin	1681.95	1327.3	2070.55	541.515	30.9255
Apolipoprotein A-I	48971.5	45435	55588	7653.9	15.0801
Apolipoprotein A-IV	797.89	717.065	961.135	272.924	31.7177
Apolipoprotein B-100	191.795	153.917	230.665	61.318	31.3228
Apolipoprotein C-I	8295.75	7156.18	9266.25	1405.11	17.0147
Apolipoprotein C-II	900.025	775.39	1085.38	265.523	28.1053
Apolipoprotein C-III	4436	3667.95	4944.77	1031.73	23.4233
Apolipoprotein C-IV	83.315	53.8125	107.795	46.1671	51.9317
Apolipoprotein E	551.065	455.41	702.3	151.884	26.0315
Apolipoprotein L1	385.195	318.303	430.88	121.329	30.4421
Apolipoprotein M	464.55	420.947	511.478	70.5649	15.2122
Attractin	90.63	83.8775	100.94	15.0387	15.9586
Beta-2-glycoprotein 1	1235.1	1106.03	1348.22	267.552	22.0094
Beta-Ala-His dipeptidase	29.93	22.565	38.485	13.2077	42.2475
Carbonic anhydrase 1	26.745	19.155	42.8725	14.7754	46.7842
Ceruloplasmin	4415.35	3656.53	4827.38	866.383	19.9222
Cholinesterase	5.31	4.7125	6.0575	1.13331	20.8505
Clusterin	953.895	886.21	1009.3	118.405	12.3492
Coagulation factor XII	293.605	228.925	333.435	86.165	30.1966
Complement C1q subcomponent subunit B	8.42	5.46	9.575	3.54692	45.0563
Complement C1r subcomponent-like protein	96.77	85.565	107.532	18.2265	18.9194
Complement C1s subcomponent	69.65	60.425	79.1075	13.2376	19.0475
Complement C3	3946.4	3541.15	4690.8	803.343	19.5175
Complement C5	206.145	188.553	221.01	24.9195	12.0124
Complement component C9	573.055	526.25	626.778	109.824	18.9986
Complement factor B	1942.3	1746.6	2119.53	396.077	20.055
Complement factor I	470.465	412.618	564.045	101.18	20.3576
Cystatin-C	16.81	12.46	20.85	5.97487	35.2519
Fetuin-B	125.53	98.0775	148.773	49.6482	40.9675
Fibronectin	226.18	197.265	252.86	62.4904	27.6962
Fibulin-1	133.11	111.725	145.875	33.3973	24.8248
Gelsolin	166.94	150.502	188.048	29.0998	17.0924
Hemoglobin subunit alpha	770.445	522.22	1044.78	392.617	47.4891
Hemopexin	10017.5	9393.05	11275.8	1404.98	13.5384
Heparin cofactor 2	2875.6	2515.28	3600.38	690.884	22.8683
Hyaluronan-binding protein 2	123.635	110.517	147.61	25.7566	20.0951
Ig mu chain C region	3949.8	2429.85	5138.75	1684	43.3181
Inter-alpha-trypsin inhibitor heavy chain H2	1885.05	1650.65	2090	414.684	21.4433
Leucine-rich alpha-2-glycoprotein	223.075	193.732	248.6	39.685	17.9293
L-selectin	40.32	34.6575	48.16	10.8724	26.0482
Lysozyme C	17.135	14.55	23.97	6.58615	34.4724
Metalloproteinase inhibitor 2	6.54	2.88375	8.6475	3.37974	52.183
Phosphatidylinositol-glycan-specific phospholipase D	83.855	68.0725	98.305	26.2308	29.7885
Phospholipid transfer protein	32.385	29.4425	38.2675	8.12802	24.1972
Pigment epithelium-derived factor	160.78	134.847	179.407	37.026	22.5937
Plasma protease C1 inhibitor	113.195	79.0525	140.855	42.3589	37.2544
Plasma serine protease inhibitor	6.39	5.1025	10.7475	6.409	77.5861
Pregnancy zone protein	168.87	51.9675	386.78	237.932	91.5454
Prothrombin	882.95	838.25	960.303	109.375	12.1284
Retinol-binding protein 4	750.015	634.558	862.433	189.332	24.3447
Serotransferrin	12085	10765.2	13774.5	2174.98	17.8077
Serum albumin	277805	256292	286425	22833	8.30813
Serum paraoxonase/arylesterase 1	760.27	664.352	917.288	196.031	25.1967
Tenascin-X	13.645	11.26	17.8725	5.8449	38.952
Thrombospondin-1	65.3	53.4175	83.835	21.5748	32.1707
Thyroxine-binding globulin	483.505	423.205	536.635	95.037	19.7163
Transthyretin	273.805	223.675	342.12	93.3536	31.8535
Vitamin K-dependent protein S	2320.85	2117.18	2573.38	416.506	17.4772
Vitronectin	4365.15	3734.8	4970.05	901.599	20.2045
Zinc-alpha-2-glycoprotein	96.355	87.4875	111.385	17.909	17.8335
Adiponectin	236.075	180.8	279.717	83.7416	35.3113
Alpha-1-antichymotrypsin	3062.7	2759.3	3484.82	456.269	14.7476

## Sheet: dictionary
Protein	Gene code
Adipocyte plasma membrane-associated protein	APMAP
Afamin	AFM
Alpha-1-acid glycoprotein 1	ORM
Alpha-1-antitrypsin	SERPINA1
Alpha-1B-glycoprotein_VAR_018369	A1BG
Alpha-2-antiplasmin	SERPINF2
Alpha-2-HS-glycoprotein	AHSG
Alpha-2-macroglobulin	A2M
Apolipoprotein A-I	APOA1
Apolipoprotein A-IV	APOA4
Apolipoprotein B-100	APOB
Apolipoprotein C-I	APOC1
Apolipoprotein C-II	APOC2
Apolipoprotein C-III	APOC3
Apolipoprotein C-IV	APOC4
Apolipoprotein E	APOE
Apolipoprotein L1	APOL1
Apolipoprotein M	APOM
Attractin	ATRN
Beta-2-glycoprotein 1	APOH
Beta-Ala-His dipeptidase	CNDP1
Carbonic anhydrase 1	CA1
Ceruloplasmin	CP
Cholinesterase	BCHE
Clusterin	CLU
Coagulation factor XII	F12
Complement C1q subcomponent subunit B	C1QB
Complement C1r subcomponent-like protein	C1RL
Complement C1s subcomponent	C1S
Complement C3	C3
Complement C5	C5
Complement component C9	C9
Complement factor B	CFB
Complement factor I	CFI
Corticosteroid-binding globulin	SERPINA6
Cystatin-C	CST3
Fetuin-B	FETUB
Fibrinogen beta chain	FGB
Fibronectin	FN1
Fibulin-1	FBLN1
Gelsolin	GSN
Hemoglobin subunit alpha	HBA1
Hemopexin	HPX
Heparin cofactor 2	SERPIND1
Hyaluronan-binding protein 2	HABP2
Ig mu chain C region	IGHM
Inter-alpha-trypsin inhibitor heavy chain H2	ITIH2
Leucine-rich alpha-2-glycoprotein	LRG1
Lipopolysaccharide-binding protein	LBP
L-selectin	SELL
Lysozyme C	LYZ
Mannan-binding lectin serine protease 2A	MASP2
Metalloproteinase inhibitor 2	TIMP2
Phosphatidylinositol-glycan-specific phospholipase D	GPLD1
Phospholipid transfer protein	PLTP
Pigment epithelium-derived factor	SERPINF1
Plasma protease C1 inhibitor	SERPING1
Plasma serine protease inhibitor	SERPINE1
Pregnancy zone protein	PZP
Prothrombin	F2
Retinol-binding protein 4	RBP4
Serotransferrin	TF
Serum albumin	ALB
Serum paraoxonase/arylesterase 1	PON1
Tenascin-X	TNXB
Thrombospondin-1	THBS1
Thyroxine-binding globulin	SERPINA7
Transthyretin	TTR
Vitamin K-dependent protein S	PROS1
Vitronectin	VTN
Zinc-alpha-2-glycoprotein	AZGP1
Adiponectin	ADIPOQ
Alpha-1-antichymotrypsin	SERPINA3
Insulin-like growth factor I	IGF1
